# Supplementary material for: Identification of the first structurally validated covalent ligands of the small GTPase RAB27A
Source: RSC Med Chem. 2021 Dec 16;13(2):150–5. doi: 10.1039/d1md00225b (PMC8864489; doi:10.1039/d1md00225b)
Supplement: MD-013-D1MD00225B-s001 [file MD-013-D1MD00225B-s001.xls]

## Sheet: Compound structures
Reference	Structure
BN122	C15H18N2O5S
BN137	C29H42N2O8S
BN329	C19H22N2O3S
BN-346	C9H16N2O2
BN-62	C10H10FNO
BN63	C11H13NO2
BN66	C12H11N3OS
BN78	C15H20N2O
BN-80	C10H8F3NO
CA-009	C10H11NO
CA-012	C12H10N2O
CA-028	C11H11NO3
CA-029	C12H20N2O3
CA-030	C13H16N2O2
CA-031	C11H16N2O2
CA-032/228	C16H16N2O
CA-034	C11H13NOS
CA-037	C13H11N3O
CA-038	C11H18N2O2
CA-039	C12H17NO3
CA-040/230	C15H19N3O2
CA-041	C16H15N3O3
CA-042	C17H14FNO
CA-044	C13H17N3O2
CA-046	C11H15N3O3
CA-047	C9H13NO
CA-048	C13H21NO2
CA-053	C18H15NO2
CA-054	C14H15NO3
CA-055	C13H19NO
CA-056	C14H13NOS2
CA-057	C13H13N5O
CA-060	C14H22N2O2
CA-072	C13H15NO
CA-079	C14H20N4O2
CA-080/239	C14H22N2O3
CA-081/240	C18H29NO
CA-083	C14H22N2O
CA-084	C17H21NO
CA-087	C15H23NO
CA-088	C12H18N2O2
CA-089	C17H20N2O2
CA-091/238	C13H18N4O2
CA-092	C15H16N4O
CA-093	C13H21NO
CA-096/146	C18H23NO
CA-097	C11H15NO
CA-098	C12H19NO
CA-099/153	C13H13NO3
CA-106	C13H18N4O
CA-118	C15H20N2O3S
CA-129/235	C15H23N3O2
CA-141	C18H24N2O
CA-143	C11H18N2O
CA-144	C17H16N4O
CA-145	C12H22N2O2
CA-149	C12H11N3O
CA-152	C22H17N3O2
CA-155	C14H16N2O2S
CA-157	C18H23NO2
CA-158	C18H15N3O
CA-159	C13H19NO
CA-162	C13H19N3O2
CA-165-1	C21H18N2O3
CA-165-2	C18H16N2O2
CA-167	C14H15NO3
CA-170	C12H16N2OS
CA-171	C16H13NO2
CA-173	C9H11N3O
CA-178	C18H17NO3
CA-179	C15H21N5O2
CA-182	C12H19NO2
CA-183	C14H23NO2
CA-184	C17H21NO2
CA-187	C16H16N2O
CA-188	C14H14FNO
CA-190	C16H20N2O
CA-192	C16H23N3O2
CA-193	C12H19NO2
CA-194	C19H23NO2
ca-196	C11H16N2O
ca-197	C19H23N3O2
CA-202	C12H18N2O2
CA-203	C17H17NO2
CA-207	C16H20N2O
CA-211	C8H11NO
CA-216	C12H14N2O2
CA-218	C16H13NO2
CA-219	C16H13NO2
CA-224	C16H21N3O4S
CA-236	C16H22N2O3
EL-1004	C16H13NO2
EL-1007	C10H8F3NO
EL-1012	C15H13NO
EL-1050	C16H15NO
EL-1051	C12H13NO3
EL-1059	C14H18N2O
EL-1062	C14H17NO2
EL-1063	C13H17NOS
EL-1064	C16H16N2O
EL-1071	C14H15NO3
EL-1074	C13H19NO
EL-1083	C18H17N3O
EL-1084	C18H16FN3O
EL-1098	C17H14N2O
EL-1101	C14H19NO4
EL-1109	C11H11N3O
EL-1114	C15H18N2O2
EL-1121	C14H18N2O3S
EL-1134	C13H15N3O3
EL-1140	C17H24N2O
EL-1143	C15H26N2O3
EL-1152	C15H17N3O
EL-1153	C15H20N2O2
EL-1155	C14H17N3O2
EL-1156	C16H17N3O
EL-1157	C16H20N2O3
EL-1160	C14H18N2O3S
EL-1164	C13H16FNO2
EL-1168	C17H20N2O3
EL-1170	C10H16N2O2
EL-1174	C13H14N2O
EL-1176	C15H21NO3
EL-1178	C10H8N2O
EL-1183	C14H17ClN2O
EL-1187	C11H17NO3
GC248	C19H18N4O3

## Sheet: REF values
Cmpd ID	fRab27A-C123	fRab27A-C188
BN122	0	0.158292
BN-346	0	6.22145e-06
BN-62	0	0
BN-63	0	1.0991
BN-65	0	1.76117e-05
BN-66	1.57686e-11	0.914128
BN-78	0	0.398692
BN-80	0.902164	0.619149
CA-009	0	2.92011
CA-012	0.390222	0.420067
CA-028	0.816369	0.326603
CA-029	0.0621376	0.178042
CA-030	0.13437	0.994372
CA-031	0.0518649	0.297744
CA-032/228	4.17396	7.60451
CA-034	1.04933	1.05815
CA-037	1.83695	0.740537
CA-038	0.0759907	0.182023
CA-039	0	0
CA-040/230	0.175116	0.415887
CA-041	0	0
CA-042	0.104826	0.236992
CA-044	0	0.0663098
CA-046	1.437e-12	0.0933416
CA-047	4.85141e-12	0.0950591
CA-048	0.330383	0.713395
CA-054	0	0.142354
CA-055	0	0.245752
CA-056	1.42528	0.797721
CA-057	1.57676	0.667424
CA-060	9.03221e-12	0.218668
CA-072	0.190535	3.08775
CA-079	0	0.734983
CA-080/239	0	0.033957
CA-081/240	0	0.387967
CA-084	2.30043e-12	2.29271
CA-087	3.29727e-12	0.582226
CA-088	0.0450496	0.128908
CA-089	2.5574	1.60934
CA-091/238	1.91748e-11	0.00286188
CA-092	4.82195	1.59239
CA-093	0	0.469975
CA-096/146	0	1.71773
CA-097	2.06298e-12	0.407931
CA-098	0.0348852	0.66889
CA-099/153	0.63314	1.37368
CA-106	0	0.415704
CA-118	0	0
CA-129/235	0	0.08895
CA-141	0.188991	0.450755
CA-143	0.0730037	0.284759
CA-144 (B01)	2.92886	2.10035
CA-145	0	0.448174
CA-149	0	0
CA-152	0	0
CA-155	7.98733	2.2736
CA-157	0	3.82142
CA-158	0	0
CA-159	0	0.155729
CA-162	0.48186	0.308857
CA-165-1	0	0
CA-165-2	0	0
CA-167	0	2.46831
CA-170	10.0444	3.326
CA-171	0.172974	0.889194
CA-173	0.159791	0.396048
CA-178	0.812782	1.6887
CA-179	0	0.549968
CA-182	0	0.570879
CA-183	0	0
CA-184	0.259458	2.90441
CA-187	1.04207	1.72209
CA-188	0.393232	1.17983
CA-190	0.316811	0.522512
CA-192	0	0.0946304
CA-193	0.867863	1.97358
CA-194	1.41095	1.10729
ca-196	5.71233e-12	0.442159
ca-197	0	0
CA-202	0	0.0639804
CA-203	3.64916	3.93073
CA-207	0.398909	0.561811
CA-211	0	0.163454
CA216	1.20727	1.31251
CA-218	4.01449	1.41266
CA-219	1.65054	0.191294
CA-224	0	0.185065
CA-236	3.4854e-12	0.26992
CA-53	0.541274	5.67902
EL-1004	1.41033	2.18687
EL-1007	0.945873	0.702793
EL-1012	0	0.985341
EL-1050	0	0
EL-1051	0	0.397294
EL-1059	0.181627	0.237804
EL-1062 (A01)	0	2.47466
EL-1063	0.367501	2.07234
EL-1064	1.25403	2.13878
EL-1071	0.683737	2.51265
EL-1074	0	0.170414
EL-1083	0	0.198236
EL-1084	0	0.173195
EL-1098	0.463245	0.473192
EL-1101	0.213643	0.226224
EL-1109	1.18449	0.571015
EL-1114	0.752288	0.345372
EL-1121	0.866641	0.973041
EL-1134	1.40586	1.63197
EL-1140	0.387207	0.547333
EL-1143	2.06457	2.00233
EL-1152	0.364945	1.13037
EL-1153	0	0.731287
EL-1155	0.173498	0.507894
EL-1156	1.01515	0.62057
EL-1157	0.185604	0.0974767
EL-1160	0.456536	0.404827
EL-1164	0	0.100883
EL-1168	0.403317	0.885126
EL-1170	0	0.435092
EL-1174	2.20292	0.535001
EL-1176	0	1.86758
EL-1178	0.732472	0.499921
EL-1183	0.631519	1.02087
EL-1187	0.114197	0.197514
GC248	1.22662	0.807543
